# Supplementary material for: CDK2 inhibition produces a persistent population of polyploid cancer cells
Source: JCI Insight. 2025 Apr 15;10(10):e189901. doi: 10.1172/jci.insight.189901 (PMC12128980; doi:10.1172/jci.insight.189901)
Supplement: Supporting data values [file jciinsight-10-189901-s207.xlsx]

## Sheet: fig 1b
TC286		TC524		TC303		TC664
Vehicle	CYC065	Vehicle	CYC065	Vehicle	CYC065	Vehicle	CYC065
3989.11	958.812	5000	384	587.826	83.1875	629.442	222.188
2557.92	1309.75	4200	1862	108	66.3255	525	370.881
4430.05	144	8006.4	874.64	131.072	92.5965	543.956	726
562.432	114.95	7948.8	1526.26	1257.81	104.284		344.608
6209.78	566.784	5505.41	5148.06	202.612	55.016		40.678
3625.88	3034.08	3613.75	334.62	2995.83	51.9115
5280.92		8438.4		363.312	363.312
1911		6368.54		320	143.65
3802.5					247.5
3008
3764.75

## Sheet: fig 1c
TC524
	Vehicle								Cyc065 0.5 μM
0	1	1	1	1	1	1	1	1	1	1	1	1	1	1
4	3.3	1.8	2.3	2.2	2.7	2.2	2.9	2.1	1.6	2.2	1.5	1.5	1.9	1.2
9	11.1	5.5	4.5	5.4	8.5	8.4	7.6	6.9	1.3	5.6	2.9	3.7	3.8	1
12	15.9	10.6	6.5	8.6	13.5	14.3	10.2	12.3	1.6	4.9	4.8	3.8	6.4	1.1
15	20.2	19.7	12.1	15	18.7	20	16.4	20.7	2.2	6	5.5	6.8	8.7	1.3
16	23.3	20.7	14.2	17.1	23.6	21	17.4	24.3	2.5	6.5	5.6	7.9	9.5	1.8
TC664
	Vehicle						CYC065 0.2μM
0	1	1	1				1	1	1	1	1
4	1.2	1.5	1.8				1.1	1.2	1.2	1.1	0.9
8	1.4	1.9	5.5				1.1	1.8	1.5	1.5	1.3
11	1.9	2.4	6.5				1.3	2.7	3	1.8	1
15	2.6	4.4	6.5				2.2	2.7	5.7	2.3	0.6
18	5.3	6.2	9.7				3.5	4.7	7.7	2.8	0.4
22	8.8	11.3	19.8				4.9	9.4	12.6	4.6	1.1

## Sheet: fig 1d
ED1SQ4						H1299
Vehicle			CYC065 0.5μM			Vehicle			CYC065 0.2 μM
0.4405	0.491	0.556	0.4405	0.491	0.556	0.694667	0.730667		0.694667	0.730667
0.6955	0.662333	0.668	0.338	0.421667	0.575	0.914667	1.36333		0.913	0.917333
2.245	3.20333	1.38667	0.706	1.06333	0.895	1.69333	2.03667		1.01667	1.09667
4.55	3.065	3.64	1.82	1.85333	1.6	4.34667	4.44333		2.25333	2.03
5.435	4.6	7.67333	2.275	2.35	1.76667	4.33333	6.23333		1.61167	2.16667
6.775	9.275	9.07333	3.01	5.345	2.82667	4.61667	7.10333		1.93333	2.63
8.98	13.665	9.32333	6.63	2.262	5.82333	5.80333	9.1		2.04333	3.27
13.7	12.2633	11.7533	9.85	5.125	6.77667	7.78333	10.51		4.23333	5.2
						10.0133	10.5967		6.50667	8.04333

## Sheet: fig 3b
H1299		A549		HOP62		H522		ED1SQ4		344SQ
Vehicle	CYC065	Vehicle	CYC065	Vehicle	CYC065	Vehicle	CYC065	Vehicle	CYC065	Vehicle	CYC065
1	2	1	4	3.38983	5.10204	1.63934	6.55738	1.8	5	1	1
0.423729	3.88769	0	5.44413	3.25	3.73832	3.73444	11.0599	2.4	4.8	1.5	3
				3.38983	8.06452

## Sheet: fig 3c
	H1299
	First multipolar event			Secondary multipolar mitosis			After bipolar fusion
Vehicle	4	5.9322		1	1.69491		0.1	0.423729
CYC065	12	10.8711		2	2.15983		2	3.16775
	A549
	First multipolar event			Secondary multipolar mitosis			After bipolar fusion
Vehicle	3	0.819672		0	0		0	0
CYC065	7.8	10.0287		0	0		1.7	2.00573
	HOP62
	First multipolar event			Secondary multipolar mitosis			After bipolar fusion
Vehicle	10.4167	9.45763	7.62712	2.08333		2.54237	2.08333	2.54237
CYC065	20.5607	22.449	16.6667	2.80374		4.30107	0.934579	5.10204	1.07527
	H522
	First multipolar event			Secondary multipolar mitosis			After bipolar fusion
Vehicle	8.19672	7.88382		0	0		1.63934	2.48963
CYC065	15.5738	27.1889		0	0.460829		4.09836	1.38249
	ED1SQ4
	First multipolar event			Secondary multipolar mitosis			After bipolar fusion
Vehicle	7.4	6.7		1.2	2		1.4	2.4
CYC065	22.5	25		6.2	7		3.6	4.9
	344SQ
	First multipolar event			Secondary multipolar mitosis			After bipolar fusion
Vehicle	4	2.3		0.05	1		0
CYC065	21.4	19		2.7	4		0

## Sheet: fig 4c
H1299			A549			HOP62			H522			ED1SQ4			344SQ
Vehicle	CYC065		Vehicle	CYC065		Vehicle	CYC065		Vehicle	CYC065		Vehicle	CYC065		Vehicle	CYC065
6.25	17.9487		0	19		0	7.69231		0	12.5		0	6.31579		8	9
2.63158	21.3333		0	30.9524		0	4.87805		12	23.8095		0	9.80392		2	5
4.2535	19.2532		0	10		0	14.8148					0	7.22657

## Sheet: fig 4d
H1299			A549			HOP62			H522			ED1SQ4			344SQ
Vehicle	CYC065		Vehicle	CYC065		Vehicle	CYC065		Vehicle	CYC065		Vehicle	CYC065		Vehicle	CYC065
8.97436	31.4516		23.5294	51.7241		4.34783	39.4737		0	54.2922		9.85915	37.8571		0	43
9.87654	42		0	48.3333		28	45.4545		10	59.375		15.2941	36.5672		4	40
9	38		18.75	51.9231		4.34783	35.5263		6.235	57.2655		12	39		5	41

## Sheet: fig 4e
	H1299		A549		HOP62		H522		ED1SQ4		344SQ
	Vehicle	CYC065	Vehicle	CYC065	Vehicle	CYC065	Vehicle	CYC065	Vehicle	CYC065	Vehicle	CYC065
Mononucleated	0.77	0.69	0.12	0.32	0.47	0.57	0.36	0.415	0.59	0.56	0.48	0.64
Polynucleated	0.23	0.31	0.88	0.68	0.53	0.43	0.64	0.585	0.41	0.44	0.52	0.36

## Sheet: fig 5d
H1299
	Vehicle			CYC065
Mono nucleated	12	13.1148	14.23	43	54.4444	49.54
Poly nucleated	0	0	0	13	34.2105	21.1
A549
	Vehicle			CYC065
Mono nucleated	26.6667	0	17.6471	66.1017	71.875	66.6667
Poly nucleated	0	0	20	22.2222	21.4286	26.3158
HOP62
	Vehicle			CYC065
Mono nucleated	50	9.09091	9.09091	37.5	53.8462	41.0256
Poly nucleated	0	0	0	29.7297	41.9355	29.7297
H522
	Vehicle			CYC065
Mono nucleated	27			49.2064	41.1765	38.2574
Poly nucleated	22	0		11.4286	13.3333	15.1247
ED1SQ4
	Vehicle			CYC065
Mono nucleated	10.3448	19.4444	18.247	48.3871	59.5745	61.2457
Poly nucleated	9.52381	12.2449	8.24576	31.0811	24.1379	28.4576
344SQ
	Vehicle			CYC065
Mono nucleated	12	10		50	47
Poly nucleated	9	8		35	36

## Sheet: fig 5e
H1299
	Day 2			Day 4			Day 6			Day 8
Vehicle	0.720461	1.26183	3.06346	0.783699	0.894855	0.909091	0.833333	1.10584	0.776398	0.925926	1.22511	0.875657
CYC065	2.40385	2.01465	3.22581	2.82187	2.65781	2.3743	2.22222	2.20264	2.62794	2.51968	1.88356	2.16667
PF7104091	3.87454	5.03145	4.47059	4.89978	6.61157	5.45809	4.82456	4.40098	4.39276	3.98671	4.71698	4.1543
ED1SQ4
	Day 2			Day 4			Day 6			Day 8
Vehicle	2.33813	2.86807	2.69784	2.16963	2.62172	3.17757	4.11215	5.19713	4.77002	4.35606	5.49645	6.15641
CYC065	9.74155	7.67716	6.30798	5.85938	4.59559	6.28684	6.14525	6.85185	7.70642	9.68921	7.55712	9.09091
PF7104091	8.41122	8.59107	8.6444	9.61887	10.6061	8.68726	12.2222	8.72483		7.55814	6.59341	7.80669

[truncated: 19 more sheets: fig 5i, fig 7a, fig 7b, fig 7d, fig 7e, fig 7f, fig 7g, fig 7h, fig 8b, supple fig 4, supple fig 6a, supple fig 6b, supple fig 6c, supple fig 6d, supple fig 7a, supple fig 7b, supple fig 7c, supple fig 7d, supple fig 7f]
